# Supplementary material for: Human ZBP1 induces cell death‐independent inflammatory signaling via RIPK3 and RIPK1
Source: EMBO Rep. 2022 Oct 21;23(12):e55839. doi: 10.15252/embr.202255839 (PMC9724671; doi:10.15252/embr.202255839)
Supplement: Supplementary file 3 — Source Data for Expanded View [file EMBR-23-e55839-s011.zip]

Archive with 3 entries (3 files):
- EMBOR-2022-55839V3-Figure_EV1_Source_Data-sd.pdf
- EMBOR-2022-55839V3-Figure_EV3_Source_Data-sd.pdf
- FigEV4.zip
